# Supplementary material for: Electricity Intensity of Internet Data Transmission: Untangling the Estimates
Source: J Ind Ecol. 2017 Aug 1;22(4):785–98. doi: 10.1111/jiec.12630 (PMC13070060; doi:10.1111/jiec.12630)
Supplement: Supplementary file 1 — Supporting Information S1: This supporting information provides additional information regarding the calculations made to convert existing estimates for Internet electricity intensity for the original studies system boundaries to a common system boundary of Internet core and access networks only (data transmission network). [file 44498_2018_2204012_MOESM1_ESM.xlsm]

## Sheet: Summary
2017 Journal of Industrial Ecology – www.wileyonlinelibrary.com/journal/jie
SUPPORTING INFORMATION FOR:
Aslan, J., K. Mayers, J.G. Koomey, and C. France. 2017. Electricity intensity of Internet data transmission: Untangling the estimates. Journal of Industrial Ecology.
This supporting information provides additional information regarding the calculations made to convert existing estimates for Internet electricity intensity for the original studies system boundaries to a common system boundary of Internet core and access networks only (data transmission network).
Appendix S1.1 - S1.5.: Converting existing estimates to represent the data transmission network system boundary
Across the 14 studies evaluated in this article, estimates were found to be derived from eight different combinations of Internet subsystems. We therefore recalculated the estimates to represent a common system boundary (shown in figure 1), including Internet core and access networks only.
Appendix S2.: Calculations for regression fit of representative estimates for Internet electricity intensity
Calculations to derive the regression fit for the existing estimates identified as representative of national level networks, using the criteria derived in the main article.

## Sheet: S1.1. Koomey (2004)
	S1.1. Calculation to convert Koomey and colleagues (2004) original estimate to data transmission only
	Year to which the data apply: 2000
	Table S1. Calculations convert Koomey and colleagues (2004) original estimate to data transmission only
	System Boundary	Subsystem	Included within estimate	Value (kWh/MB)	Calculated Value (kWh/GB)	Source	Formula
	Original Estimate			0.136	136	Koomey (2004)
	Data Transmission (Internet Core + Access Networks)				7.30722	Calculated from assumptions below	=F8*F16
	Source data and assumptions
	Table S2. Calculation derived from Table S3 and assumptions
	Scope	Year 2000 Low (kWh/GB)	Year 2000 High (kWh/GB)	Year 2000 mean (kWh/GB)	Percentage of original estimate
	Original Estimate	92	160	126
	Data transmission (IC + AC)	6.47035	7.06951	6.76993	0.0537296
	References.
	Koomey, J., Chong, H., Loh, W., Nordman, B. and Blazek, M. 2004. Network electricity use associated with wireless personal digital assistants. Journal of Infrastructure Systems. 10(3): 131-137.

## Sheet: S1.2. Taylor & Koomey (2008)
	S1.2. Calculation to convert Taylor and Koomey (2008) original estimate to data transmission only
	Year to which the data apply: 2000 and 2006
	Table S3. calculations convert Taylor and Koomey (2008) original estimate to data transmission only
	Scope	Year 2000 Low (kWh/GB)	Formula	Year 2000 High (kWh/GB)	Formula	Year 2006 Low (kWh/GB)	Formula	Year 2006 High (kWh/GB)	Formula	Year 2000 mean (kWh/GB)	Formula	Year 2006 mean (kWh/GB)	Formula	Source
	Original Estimate	92		160		9.4		16.3						Taylor & Koomey (2008)
	Data transmission (IC + AC)	6.47035	=G9*10	7.06951	=I9/E35	0.647035	=((H55+H57)/D34)+C46	0.706951	=((H55+H57)/D32)+C46	6.76993	(E9+G9)/2	0.676993	(I9+K9)/2	Calculated from assumptions below
	Source data and calculations
	Table S4. Taylor and Koomey (2008) Internet energy use
	Network		2000 electricity use (TWh/year)	2006 electricity use (TWh/year)
	Internet		19.3	42.3
		Servers	11.6	24.5
		Data storage	1.5	4.4
		Hubs	1.6	3.5
		Routers	1.1	2.4
		LAN Switches	3.3	7.2
		WAN Switches	0.2	0.3
	Telephone system		3.8	2.5
		Transmission	1.8	1.2
		Public phone network	1	0.7
		PBX	1	0.7
	Totals		23.1	44.9
	Table S5. Taylor and Koomey (2008) data flows, electricity use and energy intensity (2000 and 2006)
		2000	2006	Growth Factor
	Internet electricity use	39	85	2.2
	Low MINTS data traffic (PB/year)	240	5400	22.5
	(GB/yr)	240000000	5400000000
	High MINTS data traffic (PB/year)	420	9600	22.9
	(GB/yr)	420000000	9600000000
	Electricity Intensity (kWh/GB)	92 - 160	9 - 16	0.1
	Table S6. Taylor and Koomey (2008) Access Technology energy intensity for 2006
	Access Technology	Weighted energy intensity
	DSL	0.05
	Cable	0.49
	Wireless & Satellite	0.04
	Fiber and Power Line	0.01
	Traditional Wireline	0
	Residential Dial-up	0.01
	Total	0.61
	Total less Wireless & Satellite	0.57
	Table S7. Calculation for subsystem energy intensity proportions
	Component	2000 electricity use (TWh/year)	All values multiplied by factor 2 for cooling, ventilation and aux equip	2000 electricity use (kWh/year)	2006 electricity use (TWh/year)	All values multiplied by factor 2 for cooling, ventilation and aux equip	2006 electricity use (kWh/year)
	Servers	11.6	23.2	23200000000	24.5	49	49000000000
	Data storage	1.5	3	3000000000	4.4	8.8	8800000000
	Hubs	1.6	3.2	3200000000	3.5	7	7000000000
	Routers	1.1	2.2	2200000000	2.4	4.8	4800000000
	of which LAN Routersa	1.068	2.136	2.136e+09	2.33023	4.66047	4.66047e+09
	of which WAN Routersb	0.032	0.064	64000000	0.0697674	0.139535	1.39535e+08
	LAN Switches	3.3	6.6	6600000000	7.2	14.4	14400000000
	WAN Switches	0.2	0.4	400000000	0.3	0.6	600000000
	Totals	19.3	38.6	38600000000	42.3	84.6	84600000000
	Table S8. Calculating data transmission energy intensity only
		2006	Formula	2000	Formula
	Electricity consumption of WAN routers and switches (kWh/GB)	7.39535e+08	H55+H57
	Low MINTS data traffic GB/year)	5400000000	D32
	High MINTS data traffic (GB/year)	9600000000	D34
	Energy Intensity of WAN (kWh/GB)	0.077 - 0.137	C62/C63 C62/C64
	Energy Intensity of Access (kWh/GB)	0.57	C46
	Total (kWh/GB)	0.647 - 0.707	C66 + C65	6.4 - 7.1	C67*10	assumption from Table S6
	Assumptions
	1. All data flows are equal through components
	2. Table S9. Calculation to work out the power consumption of WAN routers, from the Router category containing LAN and WAN routers
	Variable	Value	Units	Formula
	Average power consumption of LAN and WAN routers	40	W
	LAN routers power consumption	15	W
	WAN router power consumption	600 - 1200	W
	Median power consumption of WAN routers	900	W		600 - 1200 W range
	Average calculation	40 = (900 M + 15 L)/(M + L)
	Solution	L = (5/172) W
	Ratio LAN:WAN	34.4:1
	WAN Power Consumption (2000)b	0.0319767	TWh/year	(1/34.4)*C33
	WAN Power Consumption (2006)b	0.0697674	TWh/year	(1/34.4)*E33
	a. calculated by subtracting total routers from MAN routers (b)
	b. calculated from Table S9.
	References.
	Roth, K., F. Goldstein, and J. Kleinman. 2002. Energy consumption baseline. Vol. 1, Energy consumption by office and telecommunications equipment in commercial buildings. Washington, DC: U.S. Department of Energy.
	Taylor, C. and Koomey, J. 2008. Estimating energy use and greenhouse gas emissions of internet advertising. Technical Report, IMC2.
	Schien, D. and Preist, C. 2014. Approaches to Energy Intensity of the Internet. IEEE Communications Magazine. 52(11): 130 - 137.

## Sheet: S1.3. Williams & Tang (2011)
		S1.5. Calculation to convert William and Tang (2011) original estimate to data transmission only
		Year to which the data apply: 2010
		Table S10. Calculation to convert William and Tang (2011) original estimate measured in carbon emissions per average download to kilowatt hours per gigabyte
	Ref.	Electronic software distribution scenario - original subsystem components	Energy used (kWh)	Formula	Electricity intensity (kWh/MB)	Formula	Electricity intensity (kWh/GB)	Formula
	a1	Hosting servers	0.174815	=D20/$D$34	0.000104742	=D8/$D$33	0.104742	=F8/0.001
	a2	Fulfilment servers	0.239259	=D21/$D$34	0.000143355	=D9/$D$33	0.143355	=F9/0.001
	b1	Internet transfer	0.0218519	=D22/$D$34	1.30928e-05	=D10/$D$33	0.0130928	=F10/0.001
	b2	Internet transfer	0.000185185	=D23/$D$34	1.10956e-07	=D11/$D$33	0.000110956	=F11/0.001
	c	User download	0.0483333	=D24/$D$34	2.89595e-05	=D12/$D$33	0.0289595	=F12/0.001
	d	User browsing	0.0261111	=D25/$D$34	1.56448e-05	=D13/$D$33	0.0156448	=F13/0.001
	e	Embedded	0.00925926	=D26/$D$34	5.54779e-06	=D14/$D$33	0.00554779	=F14/0.001
		Total	0.519815	=D27/$D$34	0.000311453	=D15/$D$33	0.311453	=F15/0.001
		Data transmission network (Internet Core + Access Networks)					0.0132037	=H11+H10
		Table S11. Original data from Williams and Tang (2011) - Scenario (ESD Only) Results
	Ref.	Electronic software distribution scenario - original subsystem components	Carbon equivalent emissions (kgCO2e)
	a1	hosting servers	0.0944
	a2	fulfilment servers	0.1292
	b1	internet transfer	0.0118
	b2	internet transfer	0.0001
	c	user download	0.0261
	d	user browsing	0.0141
	e	embedded	0.005
		Total	0.2807
		Table S12. Variables from William and Tang (2011) used to back-calculate from kgCO2e to kWh/GB
		Variable	Value	Unit
		Time to download	2258	s
		Download rate	6.2	Mbps
		Average download size	1669	MB
		Emission factor (UK)	0.54	kgCO2e/kWh

## Sheet: S1.4. Malmodin (2014)
	S1.3. Calculation to convert Malmodin and colleagues (2014) original estimate to data transmission only
	Year to which the data apply: 2010
	Table S13. Values from Malmodin and colleagues (2014)
		Subsystem	Included within estimate	Value (kWh/GB)	Formula
	Original Estimate			2.48
		Data Centre	Y	1
		Undersea Cable	Y	0.02
		Internet Core	Y	0.08
		Access Networks	Y	0.08
		Customer Premise Equipment	Y	0.3
		Edge Devices	Y	1
	Data transmission (Internet Core + Access Networks)			0.16	=SUM(E11:E12)

## Sheet: S1.5. Krug (2014)
	S1.4. Calculation to convert Krug and colleagues (2014) original estimate to data transmission only
	Year to which the data apply: 2012
	Table S14. Calculation to convert Krug and colleagues (2014) original estimate to data transmission only
	Original Subsystem Definition	Subsystem	Electricity Intensity (μJ/bit)	Electricity Intensity (kWh/GB)	Formula
	Home devices	Edge Devices	174	0.386667	=D8*$B$26
	Legacy network	-	2916	6.48	=D9*$B$26
	Broadband Access (incl. network termination in home)	CPE + Access Networks	116	0.257778	=D10*$B$26
		CPE*	69.6	0.154667	=D11*$B$26
		Access Networks*	46.4	0.103111	=D12*$B$26
	Broadband core (incl. access to data centre	Internet Core	17	0.0377778	=D13*$B$26
	Data centre	Data Centres	1-50	0.002 - 0.11
	Data transmission (Internet Core + Access Networks)			0.140889	=E13+E12
	*Assumptions:	CPE is approximately equal to AC + IC. Therefore we apply: CPE = ~60% of CPE + AC
	Source:	Krug, L. 2016. Personal communication with L. Krug, Senior Researcher Energy & Sustainability. BT, Adastral Park, Ipswich, UK. February 2016.
	Table S15. Microjoules per bit to Kilowatt-hours per gigabyte
	Value	Units	Formula
	1	μJ/b
	1e-06	J/b	=B22/1000000
	8000	J/GB	=B23/(1.25*10^-10)
	8	kJ/GB	=B24/1000
	0.00222222	kWh/GB	=B25/3600
	Calculation to update Krug and colleagues (2014) estimate for 2012 to represent 2015
	Assumptions:
	1. Electricity intensity of access networks halved from 2012 to 2015
	2. Electricity intensity of core networks reduced by a factor of 10 from 2012 to 2015
	Table S16. Calculation to update Krug and colleagues (2014) estimate for 2012 to represent 2015
	Subsystem	2012 Electricity Intensity (kWh/GB)	2015 Electricity Intensity (kWh/GB)	Formula
	Access Networks*	0.103111	0.0515556	=C39/2
	Internet Core	0.0377778	0.00377778	=C40/10
	Data transmission (AC + IC)		0.0553333	=SUM(D39:D40)

## Sheet: S2. Regression calculation
	S2. Calculations for regression fit of representative estimates for Internet electricity intensity
	Table S17. Regression calculations (for Figure 3 in main article)
	Year to which the data apply	Reference	Estimates (Low)	Estimates (High)	Estimates (Median)	Formula		Log10 estimates (median)	Formula	Error Bars	Log10 estimates (low)	Formula	Log10 estimates (high)	Formula	Fit based on excel regression on Log10 estimates (high)	Formula	Fit based on excel regression on Log10 estimates (low)	Formula	Low Regression (transformed by 10^X)	Formula	High Regression (transformed by 10^X)	Formula	Fit based on excel regression on Log10 estimates (median)	Formula	Regression (transformed by 10^X)	Formula
	2000	0	6.47035	7.06951	6.76993	=MEDIAN(D6:E6)		0.830584	=LOG10(F6)	0.29958	0.810928	=LOG10(D6)	0.849389	=LOG10(E6)	0.84	=(-0.1424*B6) + 285.64	0.83	= (-0.1552*B6) + 311.23	6.91831	10^P6	6.76083	10^R6	0.781923	= (-0.14734663*B6) + 295.47518327	6.05234	10^X6		6.76993		2000
	2001	1								0					0.6976	=(-0.1424*B7) + 285.64	0.6748	= (-0.1552*B7) + 311.23	4.98425	10^P7	4.72933	10^R7	0.634577	= (-0.14734663*B7) + 295.47518327	4.31099	10^X7				2001
	2002	2								0					0.5552	=(-0.1424*B8) + 285.64	0.5196	= (-0.1552*B8) + 311.23	3.59087	10^P8	3.30826	10^R8	0.48723	= (-0.14734663*B8) + 295.47518327	3.07065	10^X8				2002
	2003	3								0					0.4128	=(-0.1424*B9) + 285.64	0.3644	= (-0.1552*B9) + 311.23	2.58702	10^P9	2.3142	10^R9	0.339883	= (-0.14734663*B9) + 295.47518327	2.18717	10^X9				2003
	2004	4								0					0.2704	=(-0.1424*B10) + 285.64	0.2092	= (-0.1552*B10) + 311.23	1.8638	10^P10	1.61883	10^R10	0.192537	= (-0.14734663*B10) + 295.47518327	1.55789	10^X10				2004
	2005	5								0					0.128	=(-0.1424*B11) + 285.64	0.054	= (-0.1552*B11) + 311.23	1.34276	10^P11	1.1324	10^R11	0.0451901	= (-0.14734663*B11) + 295.47518327	1.10966	10^X11				2005
	2006	6	0.647035	0.706951	0.676993	=MEDIAN(D12:E12)		-0.169416	=LOG10(F12)	0.029958	-0.189072	=LOG10(D12)	-0.150611	=LOG10(E12)	-0.0144	=(-0.1424*B12) + 285.64	-0.1012	= (-0.1552*B12) + 311.23	0.967386	10^P12	0.792136	10^R12	-0.102157	= (-0.14734663*B12) + 295.47518327	0.790394	10^X12		0.676993		2006
	2007	7													-0.1568	=(-0.1424*B13) + 285.64	-0.2564	= (-0.1552*B13) + 311.23	0.696947	10^P13	0.554115	10^R13	-0.249503	= (-0.14734663*B13) + 295.47518327	0.562985	10^X13				2007
	2008	8													-0.2992	=(-0.1424*B14) + 285.64	-0.4116	= (-0.1552*B14) + 311.23	0.502111	10^P14	0.387614	10^R14	-0.39685	= (-0.14734663*B14) + 295.47518327	0.401005	10^X14				2008
	2009	9													-0.4416	=(-0.1424*B15) + 285.64	-0.5668	= (-0.1552*B15) + 311.23	0.361743	10^P15	0.271144	10^R15	-0.544196	= (-0.14734663*B15) + 295.47518327	0.28563	10^X15				2009
	2010	10	0.16	0.16	0.16			-0.79588	=LOG10(F16)		-0.79588	=LOG10(D16)	-0.79588	=LOG10(D16)	-0.584	=(-0.1424*B16) + 285.64	-0.722	= (-0.1552*B16) + 311.23	0.260615	10^P16	0.189671	10^R16	-0.691543	= (-0.14734663*B16) + 295.47518327	0.20345	10^X16		0.16		2010
	2011	11													-0.7264	=(-0.1424*B17) + 285.64	-0.8772	= (-0.1552*B17) + 311.23	0.187759	10^P17	0.132678	10^R17	-0.83889	= (-0.14734663*B17) + 295.47518327	0.144914	10^X17				2011
	2012	12	0.14	0.14	0.14			-0.853872	=LOG10(F18)		-0.853872	=LOG10(D18)	-0.853872	=LOG10(D18)	-0.8688	=(-0.1424*B18) + 285.64	-1.0324	= (-0.1552*B18) + 311.23	0.13527	10^P18	0.0928111	10^R18	-0.986236	= (-0.14734663*B18) + 295.47518327	0.10322	10^X18		0.14		2012
	2013	13													-1.0112	=(-0.1424*B19) + 285.64	-1.1876	= (-0.1552*B19) + 311.23	0.0974541	10^P19	0.0649232	10^R19	-1.13358	= (-0.14734663*B19) + 295.47518327	0.073522	10^X19				2013
	2014	14													-1.1536	=(-0.1424*B20) + 285.64	-1.3428	= (-0.1552*B20) + 311.23	0.0702102	10^P20	0.0454151	10^R20	-1.28093	= (-0.14734663*B20) + 295.47518327	0.0523685	10^X20				2014
	2015	15	0.023	0.05	0.0365			-1.43771	=LOG10(F21)		-1.63827	=LOG10(D21)	-1.30103	=LOG10(E21)	-1.296	=(-0.1424*B21) + 285.64	-1.498	= (-0.1552*B21) + 311.23	0.0505825	10^P21	0.0317687	10^R21	-1.42828	= (-0.14734663*B21) + 295.47518327	0.0373013	10^X21	0.0.5	0.023	0.05	2015
	2016	16													-1.4384	=(-0.1424*B22) + 285.64	-1.6532	= (-0.1552*B22) + 311.23	0.0364418	10^P22	0.0222229	10^R22	-1.57562	= (-0.14734663*B22) + 295.47518327	0.0265691	10^X22	0.05			2016
	2017	17													-1.5808	=(-0.1424*B23) + 285.64	-1.8084	= (-0.1552*B23) + 311.23	0.0262543	10^P23	0.0155453	10^R23	-1.72297	= (-0.14734663*B23) + 295.47518327	0.0189248	10^X23				2017
	2018	18													-1.7232	=(-0.1424*B24) + 285.64	-1.9636	= (-0.1552*B24) + 311.23	0.0189147	10^P24	0.0108743	10^R24	-1.87032	= (-0.14734663*B24) + 295.47518327	0.0134798	10^X24				2018
	2019	19													-1.8656	=(-0.1424*B25) + 285.64	-2.1188	= (-0.1552*B25) + 311.23	0.013627	10^P25	0.00760677	10^R25	-2.01766	= (-0.14734663*B25) + 295.47518327	0.00960146	10^X25				2019
	Table S18. Regression formula using excel plot function for high, low and median estimates
		Formula	R²
	Regression formula (high)	y = -0.1424x + 285.64	0.9849
	Regression formula (low)	y = -0.1552x + 311.23	0.9816
	Regression formula (median)	y = -0.1473x + 295.475	0.9881
	Table S19. Half life calculation
	Half life and t calculation	Value	Formula
	Constant	2
	Constant	1.97103	Z7/Z9
	Half Life	2.04301	(2*LN(2))/LN(Z7/Z9)
	Half life (months)	24.5161
	t	1.9579	(LN(Z7/Z9)*C36)/LN(2)
	Figure S1. Graph to show estimates for Internet electricity intensity for the data transmission system boundary only, identified from the criteria derived in this study
	Figure S2.Graph to calculate regression of median estimates
	Figure S3. Graph to calculate regression of high and low estimates
